# Supplementary material for: Progress towards Healthy People 2030 population health goals
Source: Health Aff Sch. 2026 Mar 3;4(3):qxag026. doi: 10.1093/haschl/qxag026 (PMC12955763; doi:10.1093/haschl/qxag026)
Supplement: qxag026_Supplementary_Data [file qxag026_supplementary_data.zip]

Archive with 10 entries (10 files):
- HP2030 Exhibit 1_results.csv
- HP2030 Exhibit 2_results.csv
- Author Disclosure Form ecd.docx
- Author Disclosure Form GALEA.docx
- Author Disclosure Form_AA.docx
- Author Disclosure Form_JTK.docx
- Author Disclosure Form_ShriyaG.docx
- Author Disclosure Form_SK.docx
- Author Disclosure Form_UG.docx
- HP2030_Appendix 01272026.docx
