# Supplementary material for: Progress towards Healthy People 2030 population health goals
Source: Health Aff Sch. 2026 Mar 3;4(3):qxag026. doi: 10.1093/haschl/qxag026 (PMC12955763; doi:10.1093/haschl/qxag026)
Supplement: qxag026_Supplementary_Data [file qxag026_supplementary_data.zip › HP2030 Exhibit 1_results.csv]

indicator	category	baseline	recent	direction	pcb_raw_pct	pcb_dircorr_pct
Reduce current tobacco use in adolescents (TU-04)	Behavioral Health Risk and Harm	18.3	10.0	decrease	-45.3551912568306	45.3551912568306
Increase the proportion of adolescents with depression who get treatment — (MHMD‑06)	Behavioral Health Risk and Harm	40.0	50.7	increase	26.750000000000007	26.750000000000007
Reduce current cigarette smoking in adults (TU-02)	Behavioral Health Risk and Harm	14.2	11.0	decrease	-22.53521126760563	22.53521126760563
Reduce binge drinking in people aged 21 and over (SU-10)	Behavioral Health Risk and Harm	23.8	22.0	decrease	-7.563025210084036	7.563025210084036
Reduce the suicide rate (MHMD-01)	Behavioral Health Risk and Harm	14.2	14.1	decrease	-0.7042253521126736	0.7042253521126736
Reduce homicides (IVP-09)	Behavioral Health Risk and Harm	5.9	7.1	decrease	20.338983050847446	-20.338983050847446
Reduce drug overdose deaths (SU-03)	Behavioral Health Risk and Harm	20.7	31.3	decrease	51.20772946859904	-51.20772946859904
Increase the proportion of people with health insurance (AHS-01)	Equitable Access and Social Determinants of Health	88.0	91.1	increase	3.5227272727272663	3.5227272727272663
Increase employment in working-age people (SDOH-02)	Equitable Access and Social Determinants of Health	70.6	71.5	increase	1.274787535410773	1.274787535410773
Increase the proportion of 4th-graders with proficient reading skills (AH‑05)	Equitable Access and Social Determinants of Health	36.6	31.4	increase	-14.20765027322405	-14.20765027322405
Reduce household food inseurity and hunger (NWS-01)	Equitable Access and Social Determinants of Health	11.1	13.5	decrease	21.621621621621625	-21.621621621621625
Reduce the rate of infant deaths (MICH-02)	Maternal and Infant Health	5.8	5.6	decrease	-3.448275862068969	3.448275862068969
Reduce maternal deaths (MICH-04)	Maternal and Infant Health	17.4	18.6	decrease	6.8965517241379475	-6.8965517241379475
Increase control of high blood pressure in adults (HDS-05)	Preventive Health and Chronic Disease Management	16.1	20.7	increase	28.57142857142855	28.57142857142855
Increase use of the oral health care system (OH-08)	Preventive Health and Chronic Disease Management	43.2	45.5	increase	5.324074074074067	5.324074074074067
Increase physical activity in adults (PA-05)	Preventive Health and Chronic Disease Management	25.2	26.4	increase	4.761904761904759	4.761904761904759
Reduce consumption of added sugars by people aged 2 and over (NWS-10)	Preventive Health and Chronic Disease Management	13.5	13.2	decrease	-2.2222222222222276	2.2222222222222276
Increase knowledge of HIV status (HIV-02)	Preventive Health and Chronic Disease Management	85.8	87.2	increase	1.6317016317016386	1.6317016317016386
Increase the proportion of people who get the flu vaccine every year (IID-09)	Preventive Health and Chronic Disease Management	51.6	50.5	increase	-2.131782945736437	-2.131782945736437
Reduce exposure to unhealthy air (EH-01)	Preventive Health and Chronic Disease Management	4295962018.0	4534737587.0	decrease	5.558139666960156	-5.558139666960156
Reduce childhood and adolescent obesity (NWS-04)	Preventive Health and Chronic Disease Management	17.8	21.1	decrease	18.539325842696634	-18.539325842696634
