# Supplementary material for: Progress towards Healthy People 2030 population health goals
Source: Health Aff Sch. 2026 Mar 3;4(3):qxag026. doi: 10.1093/haschl/qxag026 (PMC12955763; doi:10.1093/haschl/qxag026)
Supplement: qxag026_Supplementary_Data [file qxag026_supplementary_data.zip › HP2030 Exhibit 2_results.csv]

indicator	category	baseline	recent	target	direction	ptca_pct
Reduce current cigarette smoking in adults (TU-02)	Behavioral Health Risk and Harm	14.2	11.0	6.1	decrease	39.50617283950616
Reduce current tobacco use in adolescents (TU-04)	Behavioral Health Risk and Harm	18.3	10.0	11.3	decrease	118.57142857142857
Reduce binge drinking in people aged 21 and over (SU-10)	Behavioral Health Risk and Harm	23.8	22.0	22.7	decrease	163.63636363636348
Increase the proportion of adolescents with depression who get treatment — (MHMD‑06)	Behavioral Health Risk and Harm	40.0	50.7	44.9	increase	218.36734693877565
Increase employment in working-age people (SDOH-02)	Equitable Access and Social Determinants of Health	70.6	71.5	75.0	increase	20.45454545454556
Increase the proportion of people with health insurance (AHS-01)	Equitable Access and Social Determinants of Health	88.0	91.1	92.4	increase	70.45454545454524
Reduce the rate of infant deaths (MICH-02)	Maternal and Infant Health	5.8	5.6	5.0	decrease	25.00000000000003
Increase knowledge of HIV status (HIV-02)	Preventive Health and Chronic Disease Management	85.8	87.2	95.0	increase	15.217391304347883
Increase physical activity in adults (PA-05)	Preventive Health and Chronic Disease Management	25.2	26.4	29.7	increase	26.66666666666665
Increase use of the oral health care system (OH-08)	Preventive Health and Chronic Disease Management	43.2	45.5	45.0	increase	127.77777777777781
Increase control of high blood pressure in adults (HDS-05)	Preventive Health and Chronic Disease Management	16.1	20.7	18.9	increase	164.28571428571436
